# Supplementary material for: Ciliary transition zone proteins coordinate ciliary protein composition and ectosome shedding
Source: Nat Commun. 2022 Jul 9;13:3997. doi: 10.1038/s41467-022-31751-0 (PMC9271036; doi:10.1038/s41467-022-31751-0)
Supplement: Supplementary file 4 — Source Data [file 41467_2022_31751_MOESM4_ESM.xlsx]

## Sheet: Fig. 1f
Fig. 1f Original data of scatter plot
	Ciliary length after autolysin treatment (μm)
	WT	0.25 h	0.5 h	1.0 h	2.0 h
	10.19	4.51	8.031	8.626	5.909
	10.885	5.334	5.247	5.166	7.009
	9.852	5.018	4.473	3.71	9.351
	11.428	2.554	6.802	6.57	7.026
	10.738	5.973	6.707	6.677	8.196
	9.297	4.092	4.708	5.152	5.533
	9.256	1.969	5.023	5.656	9.475
	8.385	2.925	6.214	6.544	5.921
	10.43	5.283	4.873	7.638	8.248
	9.646	7.407	4.448	6.546	6.879
	9.475	2.908	3.239	5.1	5.103
	9.245	4.938	4.559	6.867	8.298
	8.133	4.192	4.826	5.207	9.094
	10.436	3.811	6.996	6.931	7.971
	11.039	4.179	6.945	7.38	8.292
	7.782	3.77	4.603	8.042	8.715
	11.601	3.79	4.278	5.957	9.819
	9.466	4.349	5.642	5.067	8.25
	8.771	5.191	7.318	8.097	6.143
	9.783	3.134	7.446	6.008	8.225
	11.279	3.433	4.716	6.242	8.952
	9.39	5.075	7.155	8.436	9.391
	10.473	3.858	6.015	8.411	8.569
	10.526	4.046	7.693	5.284	8.595
	9.828	3.917	4.042	9.18	10.64
	11.23	3.565	2.668	6.948	9.284
	12.035	3.765	5.682	9.903	6.791
	13.044	4.233	4.77	8.315	9.096
	13.041	1.694	7.243	7.549	7.217
	12.499	2.074	5.862	5.976	7.598
	10.937	3.023	8.003	9.867	9.174
	11.767	3.627	5.837	7.639	8.577
	11.806	3.482	5.632	10.115	7.662
	12.032	2.152	6.764	10.147	7.747
	10.982	3.446	6.138	8.742	9.211
	11.045	3.161	5.61	7.956	8.858
	11.717	3.858	3.945	6.382	5.536
	9.261	3.484	6.001	7.346	8.157
	9.935	4.484	3.442	8.017	5.87
	10.152	4.26	4.383	6.701	9.299
	10.721	3.769	3.537	7.236	8.845
	10.482	3.798	6.128	6.934	5.973
	10.526	2.56	5.064	7.823	8.654
	11.516	5.616	7.381	9.346	6.893
	9.701	3.852	9.765	8.43	6.804
	9.867	3.877	6.623	5.032	9.159
	10.449	2.076	3.784	8.56	7.846
	9.838	5.477	3.289	7.937	8.91
	11.81	2.558	4.258	8.182	9.432
	11.699	3.477	3.359	8.676	10.599

## Sheet: Fig. 1g
Fig. 1g Original data of x-y plot
	Ciliary length of tctn1 after autolysin treatment (μm)										Ciliary length of WT, tctn1, and rescued cells after pH shock (μm)
	0.25 h	0.5 h	1.0 h	1.5 h	2.0 h	3.0 h	4.0 h	5.0 h	6.0 h		WT							tctn1							Rescured (tctn1::TCTN1-HA)
	4.51	8.031	8.626	8.238	5.909	6.857	6.398	9.711	6.916		pdf	1 min	0.25 h	0.5 h	1.0 h	1.5 h	2.0 h	pdf	1 min	0.25 h	0.5 h	1.0 h	1.5 h	2.0 h	pdf	1 min	0.25 h	0.5 h	1.0 h	1.5 h	2.0 h
	5.334	5.247	5.166	9.523	7.009	9.887	6.409	8.016	7.179		11.84	0	1.239	4.961	8.274	10.106	8.577	6.916	0	2.132	2.515	5.207	8.954	10.905	11.709	0	1.761	3.446	5.599	10.242	9.818
	5.018	4.473	3.71	9.435	9.351	9.319	6.447	7.353	7.273		12.308	0	2.836	4.97	7.53	9.932	9.314	7.179	0	2.617	4.491	2.753	8.86	8.601	11.03	0	1.142	3.489	5.68	8.065	9.845
	2.554	6.802	6.57	11.759	7.026	8.752	6.461	9.336	7.396		14.132	0	2.058	2.166	6.434	10.746	12.243	7.273	0	0	2.713	6.379	6.79	6.301	8.24	0	1.767	3.633	6.086	11.024	9.849
	5.973	6.707	6.677	9.108	8.196	8.635	6.624	6.459	7.43		11.921	0	1.584	4.538	13.292	8.115	9.951	7.396	0	2.019	3.75	5.648	6.886	7.783	10.883	0	1.448	3.656	6.398	9.384	9.851
	4.092	4.708	5.152	7.284	5.533	8.97	6.65	7.544	7.431		12.208	0	0.966	7.034	8.503	12.558	10.848	7.43	0	0.366	3.296	3.412	7.007	7.885	12.218	0	2.637	3.814	6.415	8.849	9.924
	1.969	5.023	5.656	10.04	9.475	10.703	6.692	6.36	7.504		12.159	0	0.72	2.074	12.638	10.929	11.238	7.431	0	1.943	3.432	6.038	7.27	8.359	12.479	0	1.779	3.847	6.416	9.441	9.937
	2.925	6.214	6.544	6.089	5.921	10.616	6.851	6.721	7.722		12.628	0	2.46	2.174	8.433	9.335	9.414	7.504	0	0.409	2.834	5.956	5.948	5.958	10.8	0	2.068	3.875	6.458	8.912	9.962
	5.283	4.873	7.638	9.54	8.248	9.374	6.901	10.006	7.857		12.122	0	2.193	4.31	6.13	10.04	11.074	7.722	0	0.932	2.706	4.96	5.34	6.79	10.01	0	1.85	4.08	6.56	9.403	10.075
	7.407	4.448	6.546	8.567	6.879	4.885	6.909	8.572	8.076		11.332	0	0.594	6.902	6.819	10.839	13.21	7.857	0	1.293	7.861	6.308	8.665	7.239	11.46	0	1.779	4.08	6.688	10.763	10.123
	2.908	3.239	5.1	10.364	5.103	6.882	6.917	7.052	8.201		8.344	0	1.358	5.429	10.014	10.488	10.623	8.076	0	0.259	3.779	4.621	7.696	7.526	11.798	0	2.434	4.162	6.793	10.175	10.138
	4.938	4.559	6.867	11.001	8.298	9.841	6.956	6.321	8.24		12.38	0	2.321	4.858	6.87	10.562	10.043	8.201	0	1.187	3.603	5.925	7.733	9.933	12.081	0	1.635	4.302	6.793	11.064	10.14
	4.192	4.826	5.207	11.276	9.094	7.69	6.973	6.79	8.305		11.197	0	1.584	6.283	8.468	13.609	12.867	8.24	0	0	2.291	6.935	5.994	5.865	9.585	0	1.055	4.302	6.818	9.71	10.154
	3.811	6.996	6.931	7.33	7.971	7.566	6.978	8.925	8.321		12.552	0	1.745	5.459	9.377	12.16	12.226	8.305	0	1.44	3.519	9.577	9.597	7.665	9.25	0	1.767	4.475	7.01	10.756	10.179
	4.179	6.945	7.38	4.26	8.292	8.743	7.1	9.004	8.41		11.24	0	0.839	5.634	7.164	6.782	11.619	8.321	0	0	3.895	6.55	5.086	6.953	9.738	0	1.258	4.516	7.045	9.421	10.249
	3.77	4.603	8.042	10.228	8.715	6.969	7.167	8.873	8.627		12.924	0	2.254	4.892	9.561	11.733	11.204	8.41	0	1.551	3.418	3.273	6.624	7.687	10.561	0	1.115	4.536	7.137	7.549	10.316
	3.79	4.278	5.957	7.587	9.819	9.856	7.61	9.85	8.665		11.408	0	1.418	8.773	9.229	10.411	8.747	8.627	0	1.844	2.447	4.158	8.273	4.725	10.206	0	1.348	4.55	7.172	9.684	10.487
	4.349	5.642	5.067	9.885	8.25	8.497	7.705	10.566	8.77		12.567	0	1.557	7.245	9.176	11.803	11.123	8.665	0	0	2.781	6.25	6.638	7.035	10.207	0	2.275	4.555	7.227	9.024	10.548
	5.191	7.318	8.097	8.528	6.143	6.738	7.941	7.215	8.9		12.003	0	1.304	6.821	9.025	10.199	13.661	8.77	0	0	2.541	5.31	10.878	7.722	10.43	0	1.907	4.568	7.297	9.712	10.627
	3.134	7.446	6.008	9.133	8.225	13.726	7.944	7.459	9.066		8.073	0	3.591	6.737	7.664	12.571	9.591	8.9	0	1.584	4.259	5.61	6.489	10.791	9.96	0	1.767	4.579	7.469	8.462	10.87
	3.433	4.716	6.242	8.424	8.952	10.537	7.972	8.247	9.115		11.894	0	1.734	6.581	6.837	9.765	13.345	9.066	0	1.482	2.016	5.7	7.103	7.935	9.625	0	3.212	4.605	7.5	8.276	10.902
	5.075	7.155	8.436	9.969	9.391	7.367	7.973	6.235	9.485		12.37	0	2.127	6.096	8.778	10.61	12.987	9.115	0	1.44	2.566	5.787	5.402	8.752	9.023	0	1.18	4.689	7.682	10.264	10.914
	3.858	6.015	8.411	8.576	8.569	8.439	8.172	7.506	9.551		13.14	0	2.028	7.271	10.46	9.617	12.358	9.485	0	2.036	4.52	4.529	5.922	7.261	9.125	0	2.313	4.703	7.723	9.761	10.925
	4.046	7.693	5.284	6.497	8.595	5.05	8.204	9.701	9.58		13.564	0	4.488	5.007	8.952	11.264	11.452	9.551	0	2.46	6.37	5.143	4.797	8.669	9.961	0	1.435	4.705	7.777	8.892	11.025
	3.917	4.042	9.18	13.23	10.64	7.234	8.279	8.317	9.72		9.592	0	1.584	3.617	9.159	10.925	10.761	9.58	0	1.642	4.816	6.435	6.892	9.53	9.008	0	2.616	4.74	7.791	11.711	11.287
	3.565	2.668	6.948	7.119	9.284	9.428	8.297	8.07	7.589		11.027	0	2.769	7.69	9.541	10.776	11.517	9.72	0	1.877	4.13	6.379	8.502	9.173	10.748	0	1.527	4.746	7.794	10.833	11.373
	3.765	5.682	9.903	6.088	6.791	10.128	8.324	10.334	8.698		10.805	0	1.482	7.493	7.801	10.809	8.935	7.589	0	0	2.581	5.171	9.429	7.562	8.308	0	1.873	4.775	7.872	10.37	11.393
	4.233	4.77	8.315	8.283	9.096	9.975	8.348	9.583	6.784		10.228	0	1.288	8.204	8.289	9.875	11.218	8.698	0	0	3.985	6.205	6.972	7.355	14.704	0	1.582	4.782	7.921	9.671	11.432
	1.694	7.243	7.549	7.134	7.217	9.665	8.613	9.039	9.87		10.707	0	2.127	5.45	6.601	9.799	10.221	6.784	0	3.171	2.942	5.22	9.307	5.61	8.379	0	1.712	4.791	7.953	10.974	11.476
	2.074	5.862	5.976	7.355	7.598	6.456	8.669	10.21	9.874		10.004	0	1.327	5.983	10.055	8.542	13.604	9.87	0	1.503	2.361	5.627	7.094	6.941	9.191	0	1.862	4.842	7.979	7.842	11.554
	3.023	8.003	9.867	8.591	9.174	9.765	8.682	8.827	9.88		13.255	0	1.734	5.574	8.115	11.063	10.146	9.874	0	2.485	2.056	5.525	6.964	9.72	9.351	0	2.358	4.871	8.015	11.834	11.619
	3.627	5.837	7.639	12.307	8.577	6.996	8.685	8.247	9.901		12.96	0	3.452	7.16	8.099	10.219	12.454	9.88	0	3.665	4.826	5.096	6.936	10.983	9.316	0	1.324	5.023	8.018	12.06	11.764
	3.482	5.632	10.115	9.647	7.662	8.033	8.69	8.316	9.903		13.492	0	2.86	8.028	6.817	11.146	9.893	9.901	0	0.644	2.622	4.54	7.141	7.928	9.363	0	1.17	5.033	8.069	10.997	11.793
	2.152	6.764	10.147	8.443	7.747	7.269	8.758	10.573	9.905		7.417	0	1.239	7.839	8.427	9.897	13.73	9.903	0	0	3.565	6.056	7.14	9.012	10.838	0	0.527	5.078	8.097	8.286	11.818
	3.446	6.138	8.742	7.515	9.211	6.177	8.796	11.095	9.986		13.998	0	1.53	5.472	8.853	8.958	11.567	9.905	0	0	2.046	6.166	6.461	9.119	9.137	0	1.873	5.119	8.113	10.773	11.832
	3.161	5.61	7.956	5.771	8.858	6.064	8.801	9.237	8.014		10.836	0	0.839	6.575	9.376	10.157	8.99	9.986	0	4.118	2.28	6.235	6.194	7.901	8.269	0	2.715	5.136	8.154	9.318	11.839
	3.858	3.945	6.382	9.98	5.536	9.183	8.867	7.896	10.071		13.646	0	2.774	8.051	8.374	8.101	9.05	8.014	0	1.584	3.348	6.943	6.619	9.476	8.543	0	1.274	5.309	8.236	10.685	11.856
	3.484	6.001	7.346	6.071	8.157	9.695	8.878	8.316	10.09		9.67	0	1.433	3.355	8.948	9.765	9.184	10.071	0	0	4.416	6.353	6.193	10.236	8.52	0	1.495	5.326	8.307	10.546	11.901
	4.484	3.442	8.017	10.535	5.87	5.757	8.976	10.387	10.124		13.077	0	2.563	4.828	9.939	10.237	12.293	10.09	0	1.304	2.774	4.995	4.626	9.664	10.067	0	0.853	5.42	8.331	11.929	12.105
	4.26	4.383	6.701	10.319	9.299	4.947	9.057	9.024	6.845		14.56	0	0.966	4.438	8.71	11	11.46	10.124	0	2.879	3.283	4.316	4.481	5.391	12.214	0	1.463	5.441	8.366	8.968	12.115
	3.769	3.537	7.236	9.87	8.845	10.152	9.073	9.275	10.221		12.295	0	1.418	3.887	8.707	11.657	13.939	6.845	0	0.922	2.16	4.02	7.73	9.787	9.789	0	1.924	5.441	8.414	8.747	12.187
	3.798	6.128	6.934	4.367	5.973	6.805	9.142	8.609	10.248		12.487	0	1.642	6.42	8.121	8.122	9.956	10.221	0	1.124	3.939	5.69	7.031	6.585	11.64	0	2.592	5.636	8.52	9.168	12.188
	2.56	5.064	7.823	6.353	8.654	10.737	9.239	8.659	10.254		9.222	0	2.25	3.935	8.56	8.521	11.112	10.248	0	1.642	3.054	4.062	6.169	7.81	10.501	0	1.506	5.712	9.047	11.416	12.215
	5.616	7.381	9.346	5.061	6.893	8.605	9.387	9.034	7.222		13.386	0	2.14	4.527	12.504	10.255	9.694	10.254	0	3.741	2.061	5.906	4.812	8.974	9.45	0	1.47	6.02	9.161	10.202	12.338
	3.852	9.765	8.43	5.125	6.804	11.179	9.44	9.621	10.368		11.958	0	1.482	7.445	9.167	10.794	12.056	7.222	0	1.296	2.374	4.303	6.642	8.625	10.424	0	1.704	6.052	9.269	10.464	12.422
	3.877	6.623	5.032	2.641	9.159	9.697	9.655	9.485	6.248		11.576	0	1.728	6.277	8.688	8.231	10.99	10.368	0	0	3.762	4.975	7.5	5.227	10.364	0	1.555	6.06	9.356	9.312	12.494
	2.076	3.784	8.56	3.861	7.846	7.712	9.766	10.181	8.104		9.924	0	2.477	6.401	9.923	9.814	9.798	6.248	0	1.551	3.101	2.647	5.087	6.94	8.309	0	2.943	6.076	9.365	11.172	12.503
	5.477	3.289	7.937	6.443	8.91	7.117	9.977	8.016	9.247		10.143	0	1.757	5.769	9.658	10.828	11.184	8.104	0	2.14	5.911	4.034	7.858	6.977	10.893	0	1.142	6.253	9.456	10.238	12.545
	2.558	4.258	8.182	5.2	9.432	11.462	10.056	10.916	7.048		11.065	0	1.53	6.373	10.426	9.799	13.98	9.247	0	1.161	2.453	7.08	6.774	8.126	11.044	0	2.233	6.291	9.507	9.667	12.633
	3.477	3.359	8.676	3.952	10.599	10.241	10.146	9.608	9.023		9.473	0	3.768	7.773	9.886	7.841	10.249	7.048	0	2.46	6.113	5.164	7.325	8.293	10.839	0	1.582	6.536	9.623	11.92	12.73
											7.431	0	1.642	5.488	8.026	10.351	11.643	9.023	0	1.832	3.503	4.667	6.518	9.64	10.13	0	1.506	6.542	9.65	10.477	12.773

## Sheet: Fig. 1h
Fig. 1h Original data of x-y plot
	Ciliary length of WT, tctn1, and rescued cells after Nappi (μm)
	WT								tctn1								Rescured (tctn1::TCTN1-HA)
	0 min	5 min	0.25 h	0.5 h	1.0 h	1.5 h	2.0 h	3.0 h	0 min	5 min	0.25 h	0.5 h	1.0 h	1.5 h	2.0 h	3.0 h	0 min	5 min	0.25 h	0.5 h	1.0 h	1.5 h	2.0 h	3.0 h
	10.156	11.919	9.667	9.372	6.574	4.545	5.069	2.199	8.431	8.23	8.093	4.304	4.013	0	0	0	11.667	11.31	7.961	9.257	4.643	0.925	1.388	0
	10.413	10.707	9.772	6.584	8.231	5.118	3.839	1.951	9.185	8.178	8.033	3.96	4.973	0	0	0	11.278	10.144	8.437	6.902	5.999	1.655	0.937	0
	11.43	11.388	8.182	9.975	8.216	3.075	2.825	1.901	9.122	8.698	7.778	5.121	4.383	0	0	0	11.141	11.546	11.02	6.047	5.712	1.712	1.527	0
	12.097	9.383	8.614	7.253	5.499	4.616	2.592	1.907	9.196	8.316	7.764	4.119	4.448	0	0	0	9.584	10.392	8.63	4.774	4.842	1.962	1.907	0
	10.838	9.258	8.924	8.929	6.845	3.55	3.746	1.873	7.318	8.141	7.763	4.787	4.515	0	0	0	9.255	9.611	8.487	8.018	5.461	2.048	1.44	0
	11.292	10.398	10.191	8.472	7.478	4.755	3.364	1.555	10.637	7.708	7.74	7.322	5.233	0	0	0	10.046	11.022	8.242	9.342	5.305	2.079	1.388	0
	10.853	11.794	9.152	6.821	5.48	2.697	3.221	1.38	9.546	6.955	7.679	4.625	4.341	0	0	0	9.938	10.032	8.419	6.351	5.939	2.13	1.316	0
	13.772	9.968	8.937	7.639	6.999	4.917	4.321	2.81	8.514	6.526	7.581	7.803	6.314	0	0	0	8.722	10.042	9.259	7.842	5.721	2.237	1.761	0
	10.727	9.535	9.676	7.064	8.913	5.121	4.188	2.271	8.007	7.885	7.512	5.653	4.626	0	0	0	10.324	10.572	10.217	7.137	4.648	2.358	2.775	0
	11.461	12.851	8.929	9.049	6.607	4.811	2.616	1.463	9.643	8.161	7.445	7.281	3.424	0	0	0	9.974	11.132	9.278	9.475	4.188	2.381	2.053	0
	11.324	10.143	10.793	6.717	6.786	4.16	3.043	3.151	9.472	7.74	7.429	6.237	2.962	0	0	0	10.983	9.882	8.544	9.061	2.84	2.482	2.659	0
	12.892	10.64	11.516	7.668	4.903	4.957	2.885	3.377	9.847	8.056	7.379	4.827	3.287	0	0	0	11.267	10.636	9.559	7.06	4.906	2.499	2.289	0
	11.655	12.788	9.822	9.378	6.743	5.508	2.604	2.342	11.136	6.338	7.324	4.142	3.723	0	0	0	10.655	9.035	8.965	6.84	5.057	2.592	1.635	0
	10.838	8.441	9.555	7.904	8.34	5.57	2.881	1.785	11.198	7.579	7.24	3.952	4.844	0	0	0	8.084	11.238	8.159	7.013	5.575	2.597	1.448	0
	9.134	8.695	11.068	8.367	5.274	4.69	3.194	2.233	8.687	7.032	7.219	4.388	3.221	0	0	0	11.125	10.938	8.118	6.991	6.185	2.616	0	0
	12.767	11.243	10.089	6.817	6.716	4.871	4.331	2.592	7.99	7.845	7.18	5.829	6.118	0	0	0	11.532	12.383	5.748	6.659	4.39	2.732	0	0
	9.891	8.877	11.688	8.124	7.367	4.349	4.016	2.174	7.957	4.696	7.173	6.615	5.432	0	0	0	10.533	11.153	9.611	5.957	5.607	2.826	0	0
	10.913	11.418	9.578	8.468	6.416	4.483	4.966	2.794	6.729	4.847	7.128	5.665	5.529	0	0	0	7.899	9.28	8.296	6.241	4.563	2.84	0	0
	10.195	10.607	8.667	7.459	6.202	3.186	2.669	2.689	8.889	7.877	7.061	6.311	3.992	0	0	0	11.273	9.825	8.082	7.023	4.664	2.881	0	0
	11.615	12.855	10.553	6.922	5.55	4.625	3.414	2.775	10.497	9.069	7.061	6.212	4.272	0	0	0	9.703	10.508	8.438	8.648	3.605	2.983	0	0
	11.433	9.781	9.131	7.201	8.149	5.49	4.967	2.275	9.095	5.639	6.73	7.266	2.068	0	0	0	10.631	10.111	6.325	6.637	4.791	3.015	0	0
	10.201	9.876	10.525	8.752	6.735	5.283	2.925	1.907	8.316	6.501	6.729	6.426	2.851	0	0	0	9.991	9.244	9.402	4.749	4.349	3.054	0	0
	10.519	8.135	8.925	9.665	7.657	3.529	4.493	2.588	8.386	5.488	6.681	5.45	2.554	0	0	0	11.143	9.984	9.882	4.208	4.045	3.099	0	0
	9.68	9.231	8.863	7.137	5.383	4.213	2.988	2.363	6.175	7.335	6.55	7.317	3.729	0	0	0	9.114	10.366	8.173	6.718	5.194	3.137	0	0
	11.05	9.65	7.938	9.352	6.125	5.091	4.259	3.774	9.01	5.934	6.539	7.035	2.358	0	0	0	11.403	10.402	8.801	9.08	6.094	3.151	0	0
	10.781	11.918	10.509	6.547	6.025	5.158	4.129	2.813	7.079	6.816	6.389	4.016	4.358	0	0	0	12.634	11.31	10.865	5.814	4.252	3.316	0	0
	12.175	9.712	7.544	9.336	5.911	4.272	3.745	2.604	9.288	5.607	6.354	7.262	2.669	0	0	0	10.682	11.993	7.223	8.588	5.932	3.344	0	0
	11.518	9.329	9.05	8.331	6.038	5.771	3.828	1.785	11.662	5.877	6.148	6.622	1.989	0	0	0	13.348	12.147	9.242	7.665	4.39	3.364	0	0
	10.082	11.753	7.712	8.019	5.89	4.697	4.024	1.873	8.459	7.749	6.096	6.916	4.045	0	0	0	10.746	9.383	9.903	8.278	6.47	3.443	0	0
	12.449	10.265	8.67	8.658	6.095	3.377	3.015	2.697	9.768	8.278	6.046	7.708	5.276	0	0	0	11.163	10.62	9.236	8.607	4.874	3.452	0	0
	10.158	8.849	9.6	8.126	7.961	3.996	5.606	0	9.484	7.025	5.955	6.133	3.762	0	0	0	9.425	10.639	7.983	8.516	3.621	3.477	0	0
	10.974	9.57	9.119	7.681	7.21	5.003	3.7	0	6.445	7.68	5.953	5.772	4.282	0	0	0	9.425	10.789	7.982	4.824	4.521	3.597	0	0
	10.698	9.817	9.441	6.991	4.779	5.606	3.562	0	8.633	9.55	5.76	4.089	3.364	0	0	0	11.738	9.387	9.78	5.473	3.979	3.612	0	0
	12.289	10.62	8.8	7.104	7.448	3.364	3.157	0	7.745	4.938	5.626	7.611	2.797	0	0	0	12.453	10.543	8.001	5.493	4.837	3.656	0	0
	10.412	10.217	8.442	7.116	6.063	4.484	3.677	0	9.889	8.8	5.62	6.896	3.286	0	0	0	10.215	9.075	9.217	8.257	5.473	0	0	0
	11.136	9.782	9.432	7.297	5.736	5.428	3.085	0	8.052	7.437	5.571	7.421	3.223	0	0	0	10.49	10.025	6.799	8.286	5.697	0	0	0
	11.143	10.155	10.149	6.75	5.1	4.455	2.525	0	7.345	9.589	5.537	6.337	4.512	0	0	0	9.051	9.145	8.269	7.781	5.594	0	0	0
	11.23	11.01	8.89	7.404	6.605	5.586	3.127	0	7.97	8.217	5.518	4.588	3.422	0	0	0	10.229	9.61	8.808	7	5.573	0	0	0
	11.311	10.567	7.916	7.837	7.758	6.484	3.737	0	7.907	8.886	5.478	6.75	2.399	0	0	0	10.096	9.544	9.728	6.533	6.179	0	0	0
	12.219	9.181	9.278	5.888	6.219	5.506	3.51	0	7.76	8.563	5.446	6.337	3.515	0	0	0	13.086	8.394	6.994	7.641	4.661	0	0	0
	12.407	10.047	9.848	8.592	6.815	4.934	3.995	0	10.026	9.538	5.355	7.686	3.027	0	0	0	10.462	12.608	6.876	7.549	4.803	0	0	0
	11.215	10.188	8.781	8.572	6.696	5.732	5.312	0	6.411	5.727	5.303	7.215	4.589	0	0	0	13.251	11.842	8.268	9.289	3.109	0	0	0
	12.088	10.777	8.424	8.966	6.506	3.293	4.219	0	10.656	9.621	5.25	5.258	3.218	0	0	0	11.296	9.03	8.656	7.395	4.541	0	0	0
	12.632	10.574	8.735	7.527	5.996	4.244	3.979	0	9.176	7.453	5.015	8.338	2.983	0	0	0	8.58	8.742	8.063	6.856	4.782	0	0	0
	10.036	10.955	8.78	8.325	6.216	4.53	4.119	0	8.268	9.417	5.005	5.644	3.015	0	0	0	12.552	9.27	10.142	7.522	4.195	0	0	0
	13.934	8.727	9.628	9.094	5.738	4.71	4.71	0	9.995	6.576	4.994	5.117	3.952	0	0	0	11.048	8.998	9.307	7.388	4.844	0	0	0
	13.62	10.033	8.056	7.561	4.844	3.342	5.171	0	7.715	6.816	4.967	5.565	3.103	0	0	0	9.749	10.825	10.07	7.338	5.137	0	0	0
	10.575	8.63	8.372	8.338	6.226	5.243	4.536	0	7.723	6.508	4.958	5.143	3.028	0	0	0	11.059	11.164	7.735	6.508	4.68	0	0	0
	9.571	10.122	10.08	9.868	6.315	6.03	3.612	0	10.562	7.084	4.931	5.038	2.978	0	0	0	10.65	11.225	12.15	7.043	4.16	0	0	0
	10.969	11.764	8.894	7.464	7.246	5.237	5.612	0	8.776	5.429	4.072	6.742	4.096	0	0	0	11.508	10.679	8.797	8.09	5.998	0	0	0

## Sheet: Fig. 1j
Fig. 1j Original images of immunoblots

## Sheet: Fig. 2b
Fig. 2b Original data of bar graph
	Presence of wedge-shaped structures in TZ (%)
		WT	tctn1	Rescued
	Mean	100	0	90
	n	20	20	20

## Sheet: Fig. 2c
Fig. 2c Original data of bar graph
	Presence of Y-links in TZ (%)
		WT	tctn1
	Mean	88.24	78.26
	n	17	23

## Sheet: Fig. 2d
Fig. 2d Original data of scatter plot
	TZ distance (nm)
	WT	tctn1	Rescued
	91.6435	106.198	88.8266
	91.2679	100.188	82.066
	90.4228	100.282	88.5449
	86.0096	80.3758	103.662
	95.2116	84.5073	97.9346
	94.5543	78.0284	96.3383
	92.8641	96.3383	102.723
	85.6341	101.221	99.0613
	95.2116	94.7421	109.766
	96.1505	92.3007	102.066
	95.8688	98.0285	85.4463
	90.5167	95.9627	89.6716
	87.9815	105.634	79.6247
	88.9205	86.6669	92.4886
	85.0707	83.0049	78.404
	80.2819	99.1552	93.6153
	92.3946	101.033	91.6435
	101.503	96.3383	99.9064
	98.4041	89.1082	87.4181
	86.1035	92.6763	83.7561
		91.0801
		85.5402
		114.367
		96.62
		95.7749
		97.9346
		112.301
		101.878
		112.019
		90.6106
		96.7139
		107.324
		105.071
		108.169
		108.639
		104.789
		83.1927
		91.4557
		99.6247
		95.2116
		85.0707
		89.1082
		92.6763
		102.066
		96.2444
		95.8688
		101.878
		108.827
		94.2726
		92.2069

## Sheet: Fig. 3b
Fig. 3b Original data of scan plot
	Signal intensity in TZ (A.U.)
	Distance/μm	TCTN1	CEP290
	0	0	0
	0.0153846	0	0
	0.0307692	0	0
	0.0461538	0	0
	0.0615385	0	0
	0.0769231	0	0
	0.0923077	0	0
	0.107692	0	0
	0.123077	0.0222222	0
	0.138462	0.155556	0
	0.153846	0.0222222	0
	0.169231	0.0888889	0
	0.184615	0.288889	0
	0.2	0.2	0.044444
	0.215385	0.311111	0.044444
	0.230769	0.511111	0.088889
	0.246154	0.688889	0.155556
	0.261538	0.955556	0.111111
	0.276923	1.04444	0.111111
	0.292308	0.577778	0
	0.307692	0.288889	0.111111
	0.323077	0.577778	0.133333
	0.338462	1.44444	0.288889
	0.353846	1.17778	0.444444
	0.369231	0.822222	0.422222
	0.384615	0.888889	1.28889
	0.4	0.822222	1.11111
	0.415385	1.4	0.955556
	0.430769	3.04444	1.2
	0.446154	2.75556	1.08889
	0.461538	8.57778	1.24444
	0.476923	8.82222	1.66667
	0.492308	11.5778	1.68889
	0.507692	15.1111	1.97778
	0.523077	17.8889	2.51111
	0.538462	21.5111	3.26667
	0.553846	20.9556	3.13333
	0.569231	23.1556	4.6
	0.584615	29.4222	5.64444
	0.6	31.3111	6.06667
	0.615385	35.5333	7.84444
	0.630769	36.6889	10.2889
	0.646154	38.4444	9.97778
	0.661538	40.9556	13.0222
	0.676923	39.7778	13.9556
	0.692308	42.8	15.3111
	0.707692	43.6	16.3111
	0.723077	42.1778	17.7556
	0.738462	40.6444	18.7333
	0.753846	40.4889	21.8222
	0.769231	39.1333	22.9778
	0.784615	36.2222	24.5778
	0.8	32.0444	23.8222
	0.815385	30.2	24.8444
	0.830769	31.0889	23.6222
	0.846154	28.9778	21.4889
	0.861538	23.9778	22.7556
	0.876923	22.9778	23.3333
	0.892308	17.4889	22.1556
	0.907692	14.5778	22.1556
	0.923077	14.8	20.8222
	0.938462	12.8444	19.7333
	0.953846	11.6889	18.6
	0.969231	9.75556	18.4222
	0.984615	9.33333	18.4222
	1	7.42222	16.6667
	1.01538	8.04444	14.9111
	1.03077	6.91111	14.7556
	1.04615	6.42222	12.6
	1.06154	4.71111	11.5556
	1.07692	4.77778	8.91111
	1.09231	6	9.6
	1.10769	5.35556	7.33333
	1.12308	5	7.48889
	1.13846	4.35556	6.73333
	1.15385	5.26667	6.31111
	1.16923	4.17778	5.82222
	1.18462	3.75556	4.73333
	1.2	5.57778	3.88889
	1.21538	5.37778	2.44444
	1.23077	2.73333	2.04445
	1.24615	4.31111	2.08889
	1.26154	4.6	1.26667
	1.27692	4.97778	0.822222
	1.29231	3.62222	0.888889
	1.30769	3.24444	0.955556
	1.32308	4.53333	0.777778
	1.33846	2.95556	0.133333
	1.35385	4.4	0.044444
	1.36923	4.53333	0
	1.38462	2.15556	0.088889
	1.4	1.86667	0.222222
	1.41538	1.91111	0.044444
	1.43077	2.51111	0
	1.44615	2.6	0
	1.46154	2.73333	0
	1.47692	2.51111	0
	1.49231	1.68889	0
	1.50769	1.51111	0

## Sheet: Fig. 3d
Fig. 3d Original data of scan plot
	Signal intensity in TZ (A.U.)
	Distance/μm	TCTN1	NPHP4
	0	0.166667	0.0185185
	0.0153846	0	0
	0.0307692	0	0
	0.0461538	0.0185185	0
	0.0615385	0.166667	0
	0.0769231	0.611111	0.0185185
	0.0923077	0.296296	0.0185185
	0.107692	0.111111	0.0740741
	0.123077	0.0555556	0
	0.138462	0.185185	0
	0.153846	0.0925926	0
	0.169231	0.037037	0
	0.184615	0.166667	0.037037
	0.2	0.111111	0.111111
	0.215385	0.277778	0.037037
	0.230769	0.259259	0.037037
	0.246154	0.0925926	0.037037
	0.261538	0.0555556	0.0555556
	0.276923	0.222222	0.037037
	0.292308	0.592593	0.0555556
	0.307692	0.111111	0.111111
	0.323077	0.296296	0.111111
	0.338462	0.314815	0.12963
	0.353846	0.277778	0.240741
	0.369231	0.944444	0.277778
	0.384615	0.222222	0.574074
	0.4	0.574074	0.796296
	0.415385	0.777778	1.05556
	0.430769	0.5	1.31481
	0.446154	1.01852	1.74074
	0.461538	0.648148	2.18519
	0.476923	1.18519	2.92593
	0.492308	1.16667	2.62963
	0.507692	0.796296	3.40741
	0.523077	0.648148	3.92593
	0.538462	0.555556	4.27778
	0.553846	1.03704	5.87037
	0.569231	1.83333	6.55556
	0.584615	2.85185	7.35185
	0.6	2.92593	8.35185
	0.615385	1	9.53704
	0.630769	1.66667	10.6852
	0.646154	3	13.0185
	0.661538	1.92593	14.9815
	0.676923	3	17.6111
	0.692308	5.16667	18.2593
	0.707692	3.2963	21.5185
	0.723077	4.96296	24.0926
	0.738462	5.38889	25.9444
	0.753846	6.62963	28.3333
	0.769231	8.51852	29.8148
	0.784615	10.5741	31.1111
	0.8	15.5	32.2222
	0.815385	18.8704	33.8704
	0.830769	22.0741	36.8889
	0.846154	25.1852	36.4815
	0.861538	26.0741	36.463
	0.876923	27.7963	36.037
	0.892308	34.0185	37.3519
	0.907692	35.463	38.4074
	0.923077	41.5741	36.8889
	0.938462	36.5556	34.3148
	0.953846	44.5185	33.0741
	0.969231	42.5	31.1852
	0.984615	43.9259	29.7407
	1	43.6481	27.7037
	1.01538	42.4074	25.537
	1.03077	40.5185	23.1481
	1.04615	41.6852	21.1667
	1.06154	35.2222	19.1667
	1.07692	34	16.0926
	1.09231	32.7407	14.0185
	1.10769	32.0741	12.9074
	1.12308	24.8148	10.5
	1.13846	21.8333	8.90741
	1.15385	22.7037	7.88889
	1.16923	23.9815	6.18518
	1.18462	18.9815	5.90741
	1.2	14.6111	4.92593
	1.21538	13.8519	3.92593
	1.23077	8.55556	2.90741
	1.24615	6.2037	2.92593
	1.26154	5.75926	1.74074
	1.27692	5.68518	1.48148
	1.29231	4.88889	1.61111
	1.30769	3.85185	1.61111
	1.32308	3.14815	1.48148
	1.33846	2.85185	0.796296
	1.35385	1.92593	0.666667
	1.36923	2.14815	0.574074
	1.38462	3.18519	0.277778
	1.4	1.87037	0.333333
	1.41538	1.64815	0.222222
	1.43077	1.77778	0.259259
	1.44615	2.12963	0.0740741
	1.46154	1.35185	0.0740741
	1.47692	1.40741	0.12963
	1.49231	0.962963	0.203704
	1.50769	1.5	0.111111
	1.52308	2.03704	0.111111
	1.53846	1.90741	0.037037
	1.55385	1.2963	0
	1.56923	1.44444	0
	1.58462	1.51852	0.0740741
	1.6	1.55556	0.0185185
	1.61538	2.01852	0.0740741
	1.63077	1.7037	0.0185185
	1.64615	2.03704	0
	1.66154	1.27778	0.0185185
	1.67692	1.74074	0.0555556
	1.69231	1.03704	0
	1.70769	0.981481	0
	1.72308	1.57407	0.0185185
	1.73846	2.01852	0
	1.75385	0.62963	0
	1.76923	0.87037	0
	1.78462	0.833333	0

## Sheet: Fig. 4a
Fig. 4a Original images of silver stained SDS-PAGE gel

[truncated: 17 more sheets: Fig. 4c, Fig. 4e, Fig. 4f, Fig. 5g, Fig. 6c, Fig. 6d, Fig. 7a, Fig. 7c, Fig. 7d, Fig. S1a, Fig. S1b, Fig. S3a, Fig. S3b, Fig. S3c, Fig. S3d, Fig. S6b, Fig. S7]
